# Supplementary material for: A Type I Collagen-Targeted MR Imaging Probe for Staging Fibrosis in Crohn’s Disease
Source: Front Mol Biosci. 2021 Nov 11;8:762355. doi: 10.3389/fmolb.2021.762355 (PMC8631902; doi:10.3389/fmolb.2021.762355)
Supplement: Supplementary file 1 [file Table1.XLSX]

## Sheet: 正式实验
序号	Group	标本编号	HE	Masson	Sirius	Col-1	Inflammatory score	Fibrotic score	Moderate-severe inflammation	Moderate-severe fibrosis	CPA	注射剂量/ μmol/kg	肠壁厚度/ mm	normalized MT ratio	SI-pre	T1-pre	R1-pre	SNR-pre	CNR-pre	SI-5min	SNR-5min	CNR-5min	强化率-5min	相对强化率-5min	△SI-5min	△SNR-5min	△CNR-5min	SI-10min	T1-10min	R1-10min	SNR-10min	CNR-10min	强化率-10min	相对强化率-10min	△SI-10min	△SNR-10min	△CNR-10min	△T1-10min	rrT1-10min	△R1-10min	SI-15min	T1-15min	R1-15min	SNR-15min	CNR-15min	强化率-15min	相对强化率-15min	△SI-15min	△SNR-15min
1	1	BX-SD22-217g（2）	2	2	+~++	+	2	2	1	1	0.344366	30	1.6	0.704973	1080.4	1202.9	0.000831324	137.194	1.67619	1560.1	193.801	53.1553	0.444002	0.361102	479.7	56.6076	51.4791	1521.4	1053.5	0.000949217	200.184	47.8289	0.408182	0.297877	441	62.9906	46.1528	149.4	0.1242	0.000117893	1494.1	1026.4	0.000974279	217.324	49.0909	0.382914	0.276021	413.7	31.0391
2	1	BX-SD25-224g（1）	2	1	+~++	++	2	1	1	0	0.246499	30	1.3	0.69	745.7	1347	0.00074239	107.295	-21.3957	1067	127.784	7.49701	0.43087	0.274164	321.3	20.4895	28.8927	1145.1	1077	0.000928505	136.321	17.7976	0.535604	0.379514	399.4	29.0265	39.1933	270	0.200445	0.000186115	1082.4	1060.1	0.000943307	134.043	0	0.451522	0.19941	336.7	26.7484
3	1	BX-SD25-224g（2）	1~2	0	+~++	++	2	2	1	1	0.0660836	30	1	0.76	953.8	1596.5	0.00062637	136.257	-13.5714	1379.7	167.236	22.4606	0.44653	0.270195	425.9	30.9792	36.032	1261.7	961.7	0.00103983	163.327	19.534	0.322814	0.24898	307.9	27.0697	33.1054	634.8	0.39762	0.000413455	1212.8	991.1	0.00100898	160.106	19.5776	0.271545	0.252792	259	4.27091
4	1	BX-SD31-239g（1）	2~3	2	++	++	2	2	1	1	0.348485	30	1.6	0.703837	1219	1475.5	0.000677736	186.82	2.72797	1935.5	266.048	78.6392	0.587777	0.398883	716.5	79.2282	75.9112	2012	791.9	0.00126279	281.399	88.7273	0.650533	0.439184	793	94.5787	85.9993	683.6	0.463301	0.000585049	2006.1	814.7	0.00122745	271.095	87.9324	0.645693	0.458467	787.1	-3.65776
5	1	BX-SD32-230g（1）	3	2	+~++	++	2	2	1	1	0.390553	30	2.1	0.756351	1258.2	1281	0.00078064	186.4	6.38519	1746.1	255.839	88.9084	0.387776	0.480108	487.9	69.4388	82.5232	1550.6	861.8	0.00116036	224.725	60.5362	0.232395	0.321815	292.4	38.3246	54.151	419.2	0.327244	0.000379722	1422.5	705.4	0.00141764	206.909	43.7091	0.130583	0.224396	164.3	-23.2
6	1	BX-SD32-230g（2）	2~3	2	++	++~+++	2	2	1	1	0.38676	30	1.7	0.743656	968.3	1307.3	0.000764935	135.902	-16.1684	1612.2	260.032	57.3387	0.66498	0.43551	643.9	124.131	73.5071	1531.8	1053.9	0.000948857	222.807	44.5236	0.581948	0.398418	563.5	86.9055	60.6921	253.4	0.193835	0.000183921	1521.4	1116.2	0.000895897	202.853	41.48	0.571207	0.406596	553.1	25.4716
7	1	BX-SD33-230g（1）	2	1~2	++	+	2	2	1	1	0.096	30	1.1	0.725904	1012.1	1701.7	0.000587648	148.838	-12.2647	1589.8	198.106	38.1558	0.570793	0.340608	577.7	49.2677	50.4205	1549.5	922.5	0.00108401	239.305	41.5598	0.530975	0.30989	537.4	90.4668	53.8246	779.2	0.457895	0.000496363	1656.9	825.1	0.00121197	213.794	50.8	0.637091	0.419754	644.8	14.1553
8	1	BX-SD38-246g（1）	3	3	++	++	2	2	1	1	0.491642	30	2.6	0.784662	901.7	1929.3	0.000518323	123.945	-9.86942	1513.2	235.518	61.0895	0.678163	0.457743	611.5	111.572	70.9589	1512.3	928	0.00107759	213	53.8169	0.677165	0.44463	610.6	89.055	63.6863	1001.3	0.518997	0.000559263	1497	929.5	0.00107585	224.27	57.9625	0.660197	0.455907	595.3	42.3621
9	1	BX-SD41-258g（1）	2	1	++	+	2	1	1	0	0.213333	30	1.6	0.660311	931.5	1556	0.000642674	156.555	-34.5378	1213.5	162.341	1.04348	0.302738	0.228508	282	5.78652	35.5813	1314.3	1175.8	0.000850485	189.108	14.7626	0.41095	0.323967	382.8	32.5533	49.3004	380.2	0.244344	0.000207811	1284.6	1140.6	0.000876732	188.22	9.31868	0.379066	0.284192	353.1	22.3465
10	1	BX-SD46-220g（1）	2	2	++	++	2	2	1	1	0.472222	30	1.2	0.73	896.9	1519.3	0.000658198	130.458	-32.7709	1183.1	179.258	-14.6515	0.319099	0.15666	286.2	48.7994	18.1194	1243.3	1051.1	0.000951384	177.614	-16.0857	0.386219	0.147293	346.4	47.1561	16.6852	468.2	0.308168	0.000293186	1254.3	1227	0.000814996	178.548	-11.8149	0.398484	0.173542	357.4	59.9048
11	1	BX-SD46-220g（2）	1~2	1~2	+	++	2	2	1	1	0.434928	30	1.2	0.74	1082.9	1449.3	0.000689988	156.375	0.447653	1488.4	214.931	50.8736	0.374457	0.306346	405.5	58.556	50.426	1468.2	825.8	0.00121095	219.134	45.8806	0.355804	0.261197	385.3	62.7589	45.4329	623.5	0.430208	0.000520959	1467.1	1067.9	0.000936417	222.288	39.3333	0.354788	0.211512	384.2	26.5791
12	1	BX-SD47-247g（2）	2	1	++	++	2	1	1	0	0.360406	30	1	0.7137	1282.4	1195.3	0.00083661	179.986	16.2526	1735.9	271.234	72.4375	0.353634	0.241177	453.5	91.2484	56.1849	1928.7	742.1	0.00134753	261.519	59.661	0.503977	0.178572	646.3	81.5327	43.4084	453.2	0.379152	0.000510917	2014.4	819.9	0.00121966	274.068	70.6122	0.570805	0.225425	732	23.4698
13	1	BX-SD24-140g（1）	4	4	+++	+++	3	3	1	1	0.618056	30	0.9	0.8	926	1622.2	0.000616447	141.916	-11.6475	1345.8	211.937	29.2598	0.453348	0.255392	419.8	70.0213	40.9074	1390.9	985.5	0.00101471	206.059	36.0148	0.502052	0.311253	464.9	64.1436	47.6623	636.7	0.392492	0.000398267	1353.7	1057.4	0.000945716	199.808	27.1439	0.461879	0.252182	427.7	30.7485
14	1	BX-SD24-140g（2）	3~4	4	+++	+++	3	3	1	1	0.559928	30	2.6	0.74	967.8	1449.9	0.000689703	179.222	-39.7222	1457.8	209.004	24.3728	0.506303	0.382903	490	29.7814	64.095	1529.7	668.7	0.00149544	237.163	42.9147	0.580595	0.49153	561.9	57.9406	82.637	781.2	0.538796	0.000805736	1520.1	776.7	0.0012875	236.591	38.4747	0.570676	0.458881	552.3	18.8945
15	2	CG-SD20-190g（1）	3	2	+	+	2	2	1	1	0.36	30	1.5	0.82	1019.6	1679.3	0.000595486	154.485	0.30303	1313.3	184.323	23.6211	0.288054	0.144737	293.7	29.838	23.318	1325.5	1329.67	0.000752066	180.34	26.1905	0.30002	0.167608	305.9	25.8553	25.8874	349.63	0.2082	0.00015658	1287.3	1128.8	0.000885897	152.795	31.9881	0.262554	0.262306	267.7	-33.6777
16	2	CG-SD20-190g（2）	3	1~2	+	+	2	1	1	0	0.363344	30	1.2	0.72	1063.1	1488.9	0.000671637	180.953	-14.6213	1467.5	224.046	46.0763	0.380397	0.360621	404.4	43.0926	60.6976	1485.8	1185.8	0.000843313	209.268	46.2254	0.397611	0.387228	422.7	28.3144	60.8466	303.1	0.203573	0.000171676	1420.3	1102.3	0.000907194	216.84	38.916	0.335998	0.317198	357.2	-3.02953
17	1	BX-SD38-232g（1）	3	3~4	+++	+++	2	3	1	1	0.504873	30	2	0.681212	897.4	1673.8	0.000597443	149.567	-31.3333	1544.4	261.763	59.1864	0.720972	0.56287	647	112.196	90.5198	1576.6	772.4	0.00129467	271.828	61.1379	0.756853	0.560465	679.2	122.261	92.4713	901.4	0.538535	0.000697223	1554.5	793.1	0.00126088	237.328	50.6718	0.732226	0.537836	657.1	37.0898
18	1	BX-SD38-232g（2）	2	1	0~+	0~+	2	1	1	0	0.431373	30	0.9	0.64	813.1	1412	0.000708215	129.063	-23.4127	1172.6	171.81	5.8022	0.442135	0.222696	359.5	42.746	29.2149	1097.9	997.2	0.00100281	162.652	-8.25185	0.350264	0.124362	284.8	33.5884	15.1608	414.8	0.293768	0.000294593	1186.6	838.4	0.00119275	181.16	3.67939	0.459353	0.205896	373.5	48.4174
19	1	BX-SD313-213g	2~3	0~1	0~+	0~+	2	0	1	0	0.14003	30	0.6	0.701264	989.8	1366	0.000732064	178.342	-3.08108	1183.7	182.108	18.3077	0.195898	0.130976	193.9	3.76535	21.3888	1215.5	1270.1	0.00078734	179.41	27.4982	0.228026	0.201418	225.7	1.06725	30.5792	95.9	0.070205	5.52752e-05	1187	1278.5	0.000782167	198.661	14.8285	0.199232	0.0993325	197.2	5.49029
20	1	BX-YSY25(1)	4	3~4	+++	+++	3	3	1	1	0.501	30	1	0.725941	759.1	1632.9	0.000612407	108.443	-19.8571	1464.9	176.418	28.3291	0.83599	0.409439	705.8	67.9749	48.1863	1357.1	715.04	0.00139852	257.38	61.6167	0.462501	0.0790188	598	148.937	81.4739	917.86	0.562104	0.000786116	1761.7	623.61	0.00160357	161.56	31.2857	0.787775	0.46724	1002.6	105.173
21	2	CG-SD31-223g（1）	2	2	+	+	2	2	1	1	0.391916	30	1.6	0.750481	1124.9	1422	0.000703235	185.169	15.8519	1473.1	238.559	54.3158	0.309539	0.18396	348.2	53.39	38.4639	1510.9	921.7	0.00108495	212.056	51.4526	0.343142	0.207337	386	26.8874	35.6008	500.3	0.351828	0.000381717	1485	975.1	0.00102554	216	50.8655	0.320117	0.196047	360.1	-20.0342
22	2	CG-SD34-233g（2）	2	2	+	+	2	2	1	1	0.342642	30	2.2	0.794741	909.9	1439.9	0.000694493	142.729	-2.99608	1346	185.655	45.0069	0.479283	0.347705	436.1	42.9258	48.003	1291.8	1049.7	0.000952653	205.865	45.3227	0.419716	0.309228	381.9	63.1351	48.3188	390.2	0.270991	0.00025816	1234.9	1145.7	0.000872829	193.71	40.3451	0.357182	0.28958	325	10.6353
23	2	CG-SD31-229g（1）	2	1~2	+	+	2	1	1	0	0.274236	30	1	0.698187	855.8	1503	0.000665336	135.841	1.60317	1195.5	172.014	39.2374	0.396939	0.280224	339.7	36.1731	37.6342	1195.5	1369	0.00073046	183.218	40.7203	0.396939	0.270586	339.7	47.3771	39.1171	134	0.089155	6.51242e-05	1150.6	1465.5	0.000682361	184.835	47.2289	0.344473	0.327365	294.8	1.76516
24	2	CG-SD31-229g（2）	2	2	+	+	2	2	1	1	0.34142	30	1.1	0.71869	758	1741.6	0.000574185	126.333	-5.21667	955.6	152.287	10.502	0.260686	0.118421	197.6	25.9535	15.7187	1062.1	1337.4	0.000747719	166.604	27.0745	0.401187	0.243347	304.1	40.2706	32.2912	404.2	0.232085	0.000173535	1034	1423.7	0.000702395	172.333	32.5333	0.364116	0.283616	276	13.4667
25	2	CG-SD33-186g（2）	2	0~1	0~+	0~+	2	1	1	0	0.286853	30	1.1	0.581183	1129.4	1368	0.000730994	167.319	15.9704	1402.4	205.48	38.8278	0.241721	0.1153	273	38.1613	22.8575	1388.6	1111.5	0.000899685	209.6	35.9396	0.229502	0.0917511	259.2	42.2815	19.9693	256.5	0.1875	0.000168691	1357	1116.5	0.000895656	198.102	33.6788	0.201523	0.0898303	227.6	-2.89516
26	2	CG-SD34-225g（1）	3	2	+	+	2	2	1	1	0.359649	30	1.2	0.8	849.3	1522	0.00065703	124.897	-6.57353	1153.7	170.919	31.2889	0.358413	0.28851	304.4	46.0215	37.8624	1279.6	1200	0.000833333	199.16	31.0039	0.506653	0.246712	430.3	74.2625	37.5774	322	0.211564	0.000176303	1221.9	1178.5	0.000848536	183.056	21.7079	0.438714	0.194253	372.6	36.4513
27	2	CG-SD34-225g（2）	3	2	+	+	2	2	1	1	0.325786	30	1.1	0.747258	994.9	1661	0.000602047	169.345	-8.68085	1389.3	192.958	36.0139	0.396422	0.292493	394.4	23.6137	44.6947	1337.6	1205.9	0.000829256	224.807	42.4706	0.344457	0.296126	342.7	55.462	51.1514	455.1	0.273992	0.000227209	1209.9	1200.8	0.000832778	188.311	42.9416	0.216102	0.3618	215	-23.975
28	2	CGSD36-212g（1）	2	2	+	+	2	2	1	1	0.254401	30	0.6	0.703376	988.8	1632.5	0.000612557	171.965	9.61739	1332	221.079	30.6888	0.347087	0.096248	343.2	49.1136	21.0714	1338.9	1436.4	0.000696185	198.356	32.6963	0.354066	0.130406	350.1	26.3903	23.0789	196.1	0.120123	8.36275e-05	1338.9	1384.75	0.000722152	165.808	27.2074	0.354066	0.129396	350.1	-33.3646
29	2	CGSD36-212g（2）	2	2	+	+	2	2	1	1	0.213547	30	0.6	0.75	910.9	1390.2	0.000719321	126.955	-18.1324	1202.1	196.261	17.0449	0.319684	0.251518	291.2	69.3065	35.1773	1312.3	1144.5	0.000873744	198.833	28.5152	0.440663	0.334161	401.4	71.8786	46.6476	245.7	0.176737	0.000154423	1267.7	1146.5	0.00087222	179.816	19.8865	0.391701	0.284931	356.8	32.9744
30	2	CG-SD514-232g (1)	1	0~1	0~+	0~+	1	0	0	0	0.0465839	30	0.8	0.69	847.8	1079.2	0.000926612	124.676	-4.73529	1056.6	141.351	-3.06355	0.246285	0.0159614	208.8	16.6747	1.67175	1102.3	974.4	0.00102627	139.091	11.1546	0.300189	0.12848	254.5	14.415	15.8899	104.8	0.097109	9.96603e-05	1118.7	940.5	0.00106326	151.176	9.2973	0.319533	0.106	270.9	17.2019
31	2	CG-SD514-232g (2)	2	2	++	++	2	2	1	1	0.382353	30	0.6	0.72878	906.3	1155.76	0.000865232	120.04	0.0662252	1135.2	157.667	8.61111	0.252565	0.0571876	228.9	37.6269	8.54489	1157.7	951.95	0.00105048	163.633	10.9682	0.277392	0.0712539	251.4	43.5928	10.902	203.81	0.176343	0.000185244	1218.9	916.71	0.00109086	157.786	23.4045	0.344919	0.173517	312.6	14.3421
32	2	CG-SD511-242g (1)	2	1~2	+~++	+~++	2	2	1	1	0.409859	30	1	0.751641	1048.8	1268.2	0.000788519	139.375	5.68771	1215.3	159.384	23.2262	0.158753	0.122814	166.5	20.0082	17.5385	1214.1	1146.5	0.00087222	152.717	18.0629	0.157609	0.0878602	165.3	13.3416	12.3752	121.7	0.0959628	8.37006e-05	1216.5	1106.1	0.000904077	177.591	9.13869	0.159897	0.0112284	167.7	29.0771
33	2	CG-SD511-242g (2)	3~4	4	+++	+++	3	3	1	1	0.489685	30	0.9	0.77607	1029.6	1586.4	0.000630358	157.191	-15.5573	1313.9	198.325	19.034	0.276127	0.21564	284.3	41.1337	34.5912	1268.1	1292.6	0.000773635	171.946	13.4508	0.231643	0.192236	238.5	14.7549	29.0081	293.8	0.185199	0.000143276	1235.6	1317.7	0.000758898	162.579	7.90789	0.200078	0.155158	206	-2.51979
[truncated: 82 more columns]
